# Supplementary material for: The postnatal window is critical for the development of sex-specific metabolic and gut microbiota outcomes in offspring
Source: Gut Microbes. 2021 Nov 23;13(1):2004070. doi: 10.1080/19490976.2021.2004070 (PMC8632343; doi:10.1080/19490976.2021.2004070)
Supplement: Supplemental Material [file KGMI_A_2004070_SM5418.zip]

Archive with 3 entries (2 files):
- Supplementary information/
- Supplementary information/Supplementary material captions.docx
- Supplementary information/Supplementary material.pdf
